# Supplementary material for: Two new species and new records of the ground beetle subgenus Falcinebria Ledoux & Roux, 2005 (Coleoptera, Carabidae, Nebria) from Tohoku District, northern Honshu, Japan
Source: Biodivers Data J. 2026 Apr 29;14:e186108. doi: 10.3897/BDJ.14.e186108 (PMC13150537; doi:10.3897/BDJ.14.e186108)
Supplement: XML Treatment for Nebria (Falcinebria) sagittata [file BDJ.14.e186108-treatment3.xml]

<!DOCTYPE tp:taxon-treatment
  PUBLIC "-//TaxonX//DTD Taxonomic Treatment Publishing DTD v0 20100105//EN" "tax-treatment-NSO.dtd">
<tp:taxon-treatment xmlns:tp="http://www.plazi.org/taxpub"><tp:treatment-meta><mixed-citation publication-type="journal"><person-group><name><surname>Sasakawa</surname><given-names>Kôji</given-names></name></person-group><article-title>Two new species and new records of the ground beetle 
subgenus <tp:taxon-name><tp:taxon-name-part taxon-name-part-type="genus" reg="Nebria"/><tp:taxon-name-part taxon-name-part-type="subgenus" reg="Falcinebria">Falcinebria</tp:taxon-name-part></tp:taxon-name> Ledoux &amp; Roux, 2005 (<tp:taxon-name><tp:taxon-name-part taxon-name-part-type="order">Coleoptera</tp:taxon-name-part></tp:taxon-name>, <tp:taxon-name><tp:taxon-name-part taxon-name-part-type="family">Carabidae</tp:taxon-name-part></tp:taxon-name>, <italic><tp:taxon-name><tp:taxon-name-part taxon-name-part-type="genus" reg="Nebria">Nebria</tp:taxon-name-part></tp:taxon-name></italic>) from Tohoku District, northern Honshu, Japan</article-title><source>Biodivers Data J</source><day>29</day><month>04</month><year>2026</year><volume>14</volume><pub-id pub-id-type="doi">10.3897/BDJ.14.e186108</pub-id></mixed-citation></tp:treatment-meta><tp:nomenclature><tp:taxon-name><object-id xmlns:xlink="http://www.w3.org/1999/xlink" content-type="arpha" xlink:type="simple">BF22856B-7EAF-5CED-9CBB-494883F2B1C3</object-id><tp:taxon-name-part taxon-name-part-type="genus">Nebria</tp:taxon-name-part> (<tp:taxon-name-part taxon-name-part-type="subgenus">Falcinebria</tp:taxon-name-part>) <tp:taxon-name-part taxon-name-part-type="species">sagittata</tp:taxon-name-part></tp:taxon-name><tp:taxon-authority>Sasakawa, 2020</tp:taxon-authority></tp:nomenclature><tp:treatment-sec sec-type="materials"><title>Materials</title><list list-type="alpha-lower" list-content="occurrences"><list-item><p><bold>Type status:</bold> <named-content xmlns:xlink="http://www.w3.org/1999/xlink" content-type="dwc:typeStatus" xlink:type="simple">Other material</named-content>. <bold>Occurrence:</bold> catalogNumber: <named-content xmlns:xlink="http://www.w3.org/1999/xlink" content-type="dwc:catalogNumber" xlink:type="simple">cop 12465</named-content>; recordedBy: <named-content xmlns:xlink="http://www.w3.org/1999/xlink" content-type="dwc:recordedBy" xlink:type="simple">K. Kusakari</named-content>; individualCount: <named-content xmlns:xlink="http://www.w3.org/1999/xlink" content-type="dwc:individualCount" xlink:type="simple">1</named-content>; sex: <named-content xmlns:xlink="http://www.w3.org/1999/xlink" content-type="dwc:sex" xlink:type="simple">male</named-content>; lifeStage: <named-content xmlns:xlink="http://www.w3.org/1999/xlink" content-type="dwc:lifeStage" xlink:type="simple">adult</named-content>; occurrenceID: <named-content xmlns:xlink="http://www.w3.org/1999/xlink" content-type="dwc:occurrenceID" xlink:type="simple">8C4F592C-186F-5594-A611-8504F1836D42</named-content>; <bold>Taxon:</bold> kingdom: <named-content xmlns:xlink="http://www.w3.org/1999/xlink" content-type="dwc:kingdom" xlink:type="simple"><tp:taxon-name><tp:taxon-name-part taxon-name-part-type="kingdom">Animalia</tp:taxon-name-part></tp:taxon-name></named-content>; phylum: <named-content xmlns:xlink="http://www.w3.org/1999/xlink" content-type="dwc:phylum" xlink:type="simple"><tp:taxon-name><tp:taxon-name-part taxon-name-part-type="phylum">Arthropoda</tp:taxon-name-part></tp:taxon-name></named-content>; class: <named-content xmlns:xlink="http://www.w3.org/1999/xlink" content-type="dwc:class" xlink:type="simple"><tp:taxon-name><tp:taxon-name-part taxon-name-part-type="class">Insecta</tp:taxon-name-part></tp:taxon-name></named-content>; order: <named-content xmlns:xlink="http://www.w3.org/1999/xlink" content-type="dwc:order" xlink:type="simple"><tp:taxon-name><tp:taxon-name-part taxon-name-part-type="order">Coleoptera</tp:taxon-name-part></tp:taxon-name></named-content>; family: <named-content xmlns:xlink="http://www.w3.org/1999/xlink" content-type="dwc:family" xlink:type="simple"><tp:taxon-name><tp:taxon-name-part taxon-name-part-type="family">Carabidae</tp:taxon-name-part></tp:taxon-name></named-content>; genus: <named-content xmlns:xlink="http://www.w3.org/1999/xlink" content-type="dwc:genus" xlink:type="simple"><tp:taxon-name><tp:taxon-name-part taxon-name-part-type="genus">Nebria</tp:taxon-name-part></tp:taxon-name></named-content>; subgenus: <named-content xmlns:xlink="http://www.w3.org/1999/xlink" content-type="dwc:subgenus" xlink:type="simple"><tp:taxon-name><tp:taxon-name-part taxon-name-part-type="subgenus">Falcinebira</tp:taxon-name-part></tp:taxon-name></named-content>; specificEpithet: <named-content xmlns:xlink="http://www.w3.org/1999/xlink" content-type="dwc:specificEpithet" xlink:type="simple"><tp:taxon-name><tp:taxon-name-part taxon-name-part-type="genus" reg="Nebria"/><tp:taxon-name-part taxon-name-part-type="species" reg="sagittata">sagittata</tp:taxon-name-part></tp:taxon-name></named-content>; <bold>Location:</bold> country: <named-content xmlns:xlink="http://www.w3.org/1999/xlink" content-type="dwc:country" xlink:type="simple">Japan</named-content>; stateProvince: <named-content xmlns:xlink="http://www.w3.org/1999/xlink" content-type="dwc:stateProvince" xlink:type="simple">Yamagata</named-content>; municipality: <named-content xmlns:xlink="http://www.w3.org/1999/xlink" content-type="dwc:municipality" xlink:type="simple">Oguni-machi</named-content>; locality: <named-content xmlns:xlink="http://www.w3.org/1999/xlink" content-type="dwc:locality" xlink:type="simple">Kaname, Kanamegawa River</named-content>; verbatimLocality: <named-content xmlns:xlink="http://www.w3.org/1999/xlink" content-type="dwc:verbatimLocality" xlink:type="simple">Upper reaches of Kanamegawa River, Oguni-machi</named-content>; <bold>Event:</bold> samplingProtocol: <named-content xmlns:xlink="http://www.w3.org/1999/xlink" content-type="dwc:samplingProtocol" xlink:type="simple">none specified</named-content>; eventDate: <named-content xmlns:xlink="http://www.w3.org/1999/xlink" content-type="dwc:eventDate" xlink:type="simple">05-08-1993</named-content>; <bold>Record Level:</bold> institutionCode: <named-content xmlns:xlink="http://www.w3.org/1999/xlink" content-type="dwc:institutionCode" xlink:type="simple">YONE</named-content></p></list-item></list></tp:treatment-sec><tp:treatment-sec sec-type="Notes"><title>Notes</title><p>The previous southernmost collection record of this species was “Asahi-mura,” a part of Murakami-shi, Niigata Prefecture (<xref ref-type="bibr" rid="B13826821">Sasakawa 2020</xref>). The present collection site is located south of “Asahi-mura” and, therefore, represents the new southernmost collection record for the species. No distinct differences in the endophallus structure were observed between specimens from the southernmost collection site and other localities (Fig. <xref ref-type="fig" rid="F13846158">4</xref><xref ref-type="fig" rid="F13846164">b</xref>; see also <xref ref-type="bibr" rid="B13826821">Sasakawa (2020)</xref>).</p></tp:treatment-sec><tp:treatment-sec><!--Section generated to contain objects referenced in tp:taxon-treatment.--><fig-group id="F13846158" position="float" orientation="portrait"><caption><p>Endophallus of <tp:taxon-name><tp:taxon-name-part taxon-name-part-type="genus" reg="Nebria">Nebria</tp:taxon-name-part> (<tp:taxon-name-part taxon-name-part-type="subgenus" reg="Falcinebria">Falcinebria</tp:taxon-name-part>)</tp:taxon-name> spp.:</p></caption><fig id="F13846163" position="float" orientation="portrait"><object-id xmlns:xlink="http://www.w3.org/1999/xlink" content-type="arpha" xlink:type="simple">E364FE2B-884F-53BC-B7D7-41FACCD6E49A</object-id><object-id xmlns:xlink="http://www.w3.org/1999/xlink" content-type="doi" xlink:type="simple">10.3897/BDJ.14.e186108.figure4a</object-id><label>Figure 4a.</label><caption><p><italic><tp:taxon-name><tp:taxon-name-part taxon-name-part-type="genus" reg="Nebria">N.</tp:taxon-name-part> <tp:taxon-name-part taxon-name-part-type="species" reg="yuda">yuda</tp:taxon-name-part></tp:taxon-name></italic> sp. nov., holotype male;</p></caption><graphic xmlns:xlink="http://www.w3.org/1999/xlink" xlink:href="bdj-14-e186108-g004_a.png" xlink:type="simple" position="float" orientation="portrait" id="oo_1517635.png"><uri content-type="original_file" xlink:type="simple">https://binary.pensoft.net/fig/1517635</uri></graphic></fig><fig id="F13846164" position="float" orientation="portrait"><object-id xmlns:xlink="http://www.w3.org/1999/xlink" content-type="arpha" xlink:type="simple">C80A5E26-D630-5CA4-B0DF-F46CE692B547</object-id><object-id xmlns:xlink="http://www.w3.org/1999/xlink" content-type="doi" xlink:type="simple">10.3897/BDJ.14.e186108.figure4b</object-id><label>Figure 4b.</label><caption><p><italic><tp:taxon-name><tp:taxon-name-part taxon-name-part-type="genus" reg="Nebria">N.</tp:taxon-name-part> <tp:taxon-name-part taxon-name-part-type="species" reg="sagittata">sagittata</tp:taxon-name-part></tp:taxon-name></italic>, holotype male (upper) and male from Kanamegawa River (lower).</p></caption><graphic xmlns:xlink="http://www.w3.org/1999/xlink" xlink:href="bdj-14-e186108-g004_b.png" xlink:type="simple" position="float" orientation="portrait" id="oo_1517636.png"><uri content-type="original_file" xlink:type="simple">https://binary.pensoft.net/fig/1517636</uri></graphic></fig></fig-group><fig id="F13846164" position="float" orientation="portrait"><object-id xmlns:xlink="http://www.w3.org/1999/xlink" content-type="arpha" xlink:type="simple">C80A5E26-D630-5CA4-B0DF-F46CE692B547</object-id><object-id xmlns:xlink="http://www.w3.org/1999/xlink" content-type="doi" xlink:type="simple">10.3897/BDJ.14.e186108.figure4b</object-id><label>Figure 4b.</label><caption><p><italic><tp:taxon-name><tp:taxon-name-part taxon-name-part-type="genus" reg="Nebria">N.</tp:taxon-name-part> <tp:taxon-name-part taxon-name-part-type="species" reg="sagittata">sagittata</tp:taxon-name-part></tp:taxon-name></italic>, holotype male (upper) and male from Kanamegawa River (lower).</p></caption><graphic xmlns:xlink="http://www.w3.org/1999/xlink" xlink:href="bdj-14-e186108-g004_b.png" xlink:type="simple" position="float" orientation="portrait" id="oo_1517636.png"><uri content-type="original_file" xlink:type="simple">https://binary.pensoft.net/fig/1517636</uri></graphic></fig></tp:treatment-sec><ref-list><ref id="B13826821"><element-citation xmlns:xlink="http://www.w3.org/1999/xlink" publication-type="article" xlink:type="simple"><person-group person-group-type="author"><name name-style="western"><surname>Sasakawa</surname><given-names>Kôji</given-names></name></person-group><year>2020</year><article-title>Taxonomic studies of the ground beetle 
subgenus <tp:taxon-name><tp:taxon-name-part taxon-name-part-type="genus" reg="Nebria"/><tp:taxon-name-part taxon-name-part-type="subgenus" reg="Falcinebria">Falcinebria</tp:taxon-name-part></tp:taxon-name> Ledoux &amp; Roux, 2005 (<tp:taxon-name><tp:taxon-name-part taxon-name-part-type="order">Coleoptera</tp:taxon-name-part></tp:taxon-name>, <tp:taxon-name><tp:taxon-name-part taxon-name-part-type="family">Carabidae</tp:taxon-name-part></tp:taxon-name>, <italic><tp:taxon-name><tp:taxon-name-part taxon-name-part-type="genus" reg="Nebria">Nebria</tp:taxon-name-part></tp:taxon-name></italic>) from Honshû, Japan</article-title><source>ZooKeys</source><volume>902</volume><fpage>37</fpage><lpage>60</lpage><pub-id pub-id-type="doi">10.3897/zookeys.902.46531</pub-id></element-citation></ref></ref-list></tp:taxon-treatment>
